# Supplementary material for: Distribution, diversity and persistence of Listeria monocytogenes in swine slaughterhouses and their association with food and human listeriosis strains
Source: PLoS One. 2020 Aug 6;15(8):e0236807. doi: 10.1371/journal.pone.0236807 (PMC7410256; doi:10.1371/journal.pone.0236807)
Supplement: S2 Table — (XLSX) [file pone.0236807.s003.xlsx]

## Sheet: Feuil1
Sample	Isolate	Isolates reference	Slaughterhouse	Visit	Samples sites and machines	Site exposure to disinfectants	Operation areas	Season	In regular contact with animal carcasses and meat	Serotype_by_Agglutination	Dupont_Ribotype	PFGE_AscI_Pattern_NML_designation	PFGE_ApaI_Pattern_NML_designation	PFGE ID	QACs resistance genes detection and Minimal Inhibitory Concentration test
A102	1	A102-1	A	1	Wall	Yes	Chilling and hanging	Fall	No	4a	= DUP-1061	LMACI.0073	Untypeable	LS57	Negative
A102	2	A102-2	A	1	Wall	Yes	Chilling and hanging	Fall	No	4a	= DUP-1061	NA	NA	NA	Not tested
A103	2	A103-2	A	1	Floor	Yes	Cutting and deboning	Fall	No	1/2c	= DUP-19165	LMACI.0148	LMAAI.0442	LS24	Not tested
A103	1	A103-1	A	1	Floor	Yes	Cutting and deboning	Fall	No	1/2c	= DUP-19165	LMACI.0148	LMAAI.0442	LS24	Not tested
A106	1	A106-1	A	1		Yes	Cutting and deboning	Fall	No	1/2c	= DUP-19165	LMACI.0148	LMAAI.0442	LS24	Not tested
A106	2	A106-2	A	1	Floor	Yes	Cutting and deboning	Fall	No	1/2c	= DUP-19165	NA	NA	NA	Not tested
A112	1	A112-1	A	1	Post	No	Cutting and deboning	Fall	No	1/2a	= DUP-18627	LMACI.0004	LMAAI.0013	LS2	bcrABC
A112	2	A112-2	A	1	Post	No	Cutting and deboning	Fall	No	1/2a	= DUP-18627	NA	NA	NA	Not tested
A128	1	A128-1	A	1	Conveyor belt bottom	Yes	Cutting and deboning	Fall	Yes	1/2a	= DUP-18627	LMACI.0004	LMAAI.0013	LS2	Not tested
A128	2	A128-2	A	1	Conveyor belt bottom	Yes	Cutting and deboning	Fall	Yes	1/2a	= DUP-18627	NA	NA	NA	Not tested
A23	1	A23-1	A	1	Floor	No	Lairage	Fall	No	4a	= DUP-1061	LMACI.0073	Untypeable	LS57	Not tested
A23	2	A23-2	A	1	Floor	No	Lairage	Fall	No	4a	= DUP-1061	NA	NA	NA	Not tested
A24	1	A24-1	A	1	Floor	No	Lairage	Fall	No	4a	= DUP-1061	LMACI.0073	Untypeable	LS57	Not tested
A24	2	A24-2	A	1	Floor	No	Lairage	Fall	No	4a	= DUP-1061	NA	NA	NA	Not tested
A36	1	A36-1	A	1	Floor	No	Lairage	Fall	No	4a	= DUP-1061	LMACI.0073	Untypeable	LS57	Not tested
A36	2	A36-2	A	1	Floor	No	Lairage	Fall	No	4a	= DUP-1061	NA	NA	NA	Not tested
A37	1	A37-1	A	1	Floor	No	Lairage	Fall	No	4a	= DUP-1061	LMACI.0073	Untypeable	LS57	Not tested
A37	2	A37-2	A	1	Floor	No	Lairage	Fall	No	4a	= DUP-1061	NA	NA	NA	Not tested
A41	1	A41-1	A	1	Floor	No	Lairage	Fall	No	1/2a	= DUP-16619	New - Designation requested	LMAAI.0024	LS56	Negative
A41	2	A41-2	A	1	Floor	No	Lairage	Fall	No	1/2a	= DUP-16619	New - Designation requested	LMAAI.0024	LS56	Not tested
A45	1	A45-1	A	1	Floor	No	Lairage	Fall	No	1/2a	= DUP-16619	LMACI.0015	LMAAI.0024	LS4	Not tested
A45	2	A45-2	A	1	Floor	No	Lairage	Fall	No	1/2a	= DUP-16619	NA	NA	NA	Not tested
A76	1	A76-1	A	1	Floor degreasing area	Yes	Evisceration	Fall	No	1/2a	= DUP-18627	LMACI.0004	LMAAI.0013	LS2	Not tested
A76	2	A76-2	A	1	Floor degreasing area	Yes	Evisceration	Fall	No	1/2a	= DUP-18627	NA	NA	NA	Not tested
A98	1	A98-1	A	1	Floor	Yes	Chilling and hanging	Fall	No	1/2a	= DUP-18627	LMACI.0004	LMAAI.0013	LS2	Not tested
A98	2	A98-2	A	1	Floor	Yes	Chilling and hanging	Fall	No	1/2c	= DUP-19165	LMACI.0148	LMAAI.0442	LS24	bcrABC
A99	1	A99-2	A	1	Floor	Yes	Chilling and hanging	Fall	No	1/2c	= DUP-19165	LMACI.0148	LMAAI.0442	LS24	Not tested
B119	1	B119-1	B	1	Conveyor belt top	Yes	Cutting and deboning	Fall	Yes	1/2a	= DUP-16619	LMACI.0015	LMAAI.0024	LS4	Not tested
B119	2	B119-2	B	1	Conveyor belt top	Yes	Cutting and deboning	Fall	Yes	1/2a	= DUP-16619	LMACI.0015	LMAAI.0024	LS4	Not tested
B121	1	B121-1	B	1	Conveyor belt bottom	Yes	Cutting and deboning	Fall	Yes	1/2a	= DUP-16619	LMACI.0545	LMAAI.0024	LS5	bcrABC
B122	1	B122-1	B	1	Conveyor belt bottom	Yes	Cutting and deboning	Fall	Yes	1/2a	= DUP-16619	LMACI.0015	LMAAI.0024	LS4	Not tested
B122	2	B122-2	B	1	Conveyor belt bottom	Yes	Cutting and deboning	Fall	Yes	1/2a	= DUP-16619	NA	NA	NA	Not tested
B123	1	B123-1	B	1	Shelves	Yes	Cutting and deboning	Fall	Yes	1/2a	= DUP-16619	LMACI.0015	LMAAI.0024	LS4	Not tested
B123	2	B123-2	B	1	Shelves	Yes	Cutting and deboning	Fall	Yes	1/2a	= DUP-16619	LMACI.0015	LMAAI.0024	LS4	Not tested
B124	1	B124-1	B	1	Conveyor machine	No	Cutting and deboning	Fall	Yes	1/2a	= DUP-1047	LMACI.0001	LMAAI.0001	LS1	emrE
B125	1	B125-1	B	1	Conveyor belt top	Yes	Cutting and deboning	Fall	Yes	1/2a	= DUP-16619	LMACI.0015	LMAAI.0024	LS4	Not tested
B125	2	B125-2	B	1	Conveyor belt top	Yes	Cutting and deboning	Fall	Yes	1/2a	= DUP-16619	NA	NA	NA	Not tested
B143	1	B143-1	B	1	Conveyor belt top	Yes	Cutting and deboning	Fall	Yes	1/2a	= DUP-16619	LMACI.0545	LMAAI.0024	LS5	Not tested
B143	2	B143-2	B	1	Conveyor belt top	Yes	Cutting and deboning	Fall	Yes	1/2a	= DUP-16619	NA	NA	NA	Not tested
B145	1	B145-1	B	1	Conveyor belt bottom	Yes	Cutting and deboning	Fall	Yes	1/2a	= DUP-16619	LMACI.0545	LMAAI.0024	LS5	Not tested
B145	2	B145-2	B	1	Conveyor belt bottom	Yes	Cutting and deboning	Fall	Yes	1/2a	= DUP-16619	LMACI.0545	LMAAI.0024	LS5	Not tested
B146	1	B146-1	B	1	Conveyor belt bottom	Yes	Cutting and deboning	Fall	Yes	1/2a	= DUP-16619	LMACI.0545	LMAAI.0024	LS5	bcrABC
B146	2	B146-2	B	1	Conveyor belt bottom	Yes	Cutting and deboning	Fall	Yes	1/2a	= DUP-16619	NA	NA	NA	Not tested
B148	1	B148-1	B	1	Saws	No	Cutting and deboning	Fall	Yes	1/2a	= DUP-16619	LMACI.0015	LMAAI.0024	LS4	Not tested
B148	2	B148-2	B	1	Saws	No	Cutting and deboning	Fall	Yes	1/2a	= DUP-16619	NA	NA	NA	Not tested
B86	1	B86-1	B	1	Back splitter	No	Evisceration	Fall	Yes	1/2b	= DUP-19158	LMACI.0799/0861	LMAAI.0489	LS26	Not tested
B86	2	B86-2	B	1	Back splitter	No	Evisceration	Fall	Yes	4b	= DUP-19158	NA	NA	NA	Not tested
B92	1	B92-2	B	1	Hook	No	Evisceration	Fall	Yes	1/2a	= DUP-16619	LMACI.0015	LMAAI.0024	LS4	Not tested
B94	2	B94-2	B	1	Hook	No	Evisceration	Fall	Yes	1/2b	= DUP-19158	LMACI.0799/0861	LMAAI.0489	LS26	Not tested
B94	1	B94-1	B	1	Hook	No	Evisceration	Fall	Yes	1/2b	= DUP-19158	LMACI.0799/0861	New - Designation requested	LS37	Not tested
B96	2	B96-2	B	1	Door	Yes	Chilling and hanging	Fall	No	1/2b	= DUP-19158	LMACI.0799/0861	LMAAI.0489	LS26	Negative
B96	1	B96-1	B	1	Door	Yes	Chilling and hanging	Fall	No	1/2b	= DUP-19158	NA	NA	NA	Not tested
C100	1	C100-1	C	1	Wall	Yes	Chilling and hanging	Winter	No	4b	= DUP-1043	New - Designation requested	New - Designation requested	LS53	Negative
C100	2	C100-2	C	1	Wall	Yes	Chilling and hanging	Winter	No	4b	= DUP-1043	New - Designation requested	New - Designation requested	LS53	Not tested
C101	1	C101-1	C	1	Wall	Yes	Chilling and hanging	Winter	No	NA	= DUP-19165	NA	NA	NA	Not tested
C102	1	C102-1	C	1	Wall	Yes	Chilling and hanging	Winter	No	1/2c	= DUP-19165	LMACI.0210	LMAAI.1059	LS34	Negative
C102	2	C102-2	C	1	Wall	Yes	Chilling and hanging	Winter	No	1/2c	= DUP-19165	LMACI.0210	LMAAI.1059	LS34	Not tested
C107	1	C107-1	C	1	Floor	Yes	Cutting and deboning	Winter	No	4b	~ DUP-18604	New - Designation requested	New - Designation requested	LS54	Negative
C113	2	C113-2	C	1	Fan	No	Cutting and deboning	Winter	No	1/2a	= DUP-16619	LMACI.0015	LMAAI.0024	LS4	Not tested
C113	1	C113-1	C	1	Fan	No	Cutting and deboning	Winter	No	1/2a	= DUP-16619	LMACI.0348	LMAAI.0087	LS10	Not tested
C117	2	C117-2	C	1	Shelves	Yes	Cutting and deboning	Winter	Yes	1/2c	= DUP-19165	LMACI.0210	LMAAI.1059	LS34	Not tested
C117	1	C117-1	C	1	Shelves	Yes	Cutting and deboning	Winter	Yes	1/2c	= DUP-19165	LMACI.0036	LMAAI.1109	LS35	Not tested
C118	1	C118-1	C	1	Conveyor machine	No	Cutting and deboning	Winter	Yes	1/2c	= DUP-19165	LMACI.0036	LMAAI.1109	LS35	Not tested
C118	2	C118-2	C	1	Conveyor machine	No	Cutting and deboning	Winter	Yes	1/2c	= DUP-19165	NA	NA	NA	Not tested
C121	1	C121-1	C	1	Conveyor belt bottom	Yes	Cutting and deboning	Winter	Yes	1/2c	= DUP-19165	LMACI.0036	LMAAI.0532/0658	LS27	Negative
C121	2	C121-2	C	1	Conveyor belt bottom	Yes	Cutting and deboning	Winter	Yes	1/2c	= DUP-19165	NA	NA	NA	Not tested
C74	1	C74-1	C	1	Floor	Yes	Evisceration	Winter	No	1/2c	= DUP-19165	LMACI.0210	LMAAI.1059	LS34	Not tested
C74	2	C74-2	C	1	Floor	Yes	Evisceration	Winter	No	1/2c	= DUP-19165	LMACI.0210	LMAAI.1059	LS34	Not tested
C75	1	C75-1	C	1	Floor	Yes	Evisceration	Winter	No	3b	= DUP-1052	LMACI.0314	LMAAI.0042	LS6	Negative
C75	2	C75-2	C	1	Floor	Yes	Evisceration	Winter	No	1/2c	= DUP-19165	LMACI.0210	LMAAI.1059	LS34	Not tested
C82	1	C82-1	C	1	Sternal splitter	No	Evisceration	Winter	Yes	1/2c	= DUP-19165	LMACI.0210	LMAAI.1059	LS34	Not tested
C82	2	C82-2	C	1	Sternal splitter	No	Evisceration	Winter	Yes	1/2c	= DUP-19165	LMACI.0210	LMAAI.1059	LS34	Not tested
C9	2	C9-2	C	1	Floor	No	Lairage	Winter	No	3b	= DUP-1052	LMACI.0016	LMAAI.0049	LS7	Not tested
C9	1	C9-1	C	1	Floor	No	Lairage	Winter	No	3b	= DUP-1052	LMACI.0016	LMAAI.0049	LS7	Not tested
C96	1	C96-2	C	1	Door	Yes	Chilling and hanging	Winter	No	4b	= DUP-1043	New - Designation requested	New - Designation requested	LS53	Negative
C97	2	C97-2	C	1	Floor	Yes	Chilling and hanging	Winter	No	1/2a	= DUP-18627	LMACI.0347	LMAAI.0364	LS19	Not tested
C97	1	C97-1	C	1	Floor	Yes	Chilling and hanging	Winter	No	1/2a	= DUP-18627	LMACI.0347	LMAAI.0364	LS19	Negative
C98	1	C98-1	C	1	Floor	Yes	Chilling and hanging	Winter	No	4b	= DUP-19170	LMACI.0009	New - Designation requested	LS38	Negative
C98	2	C98-2	C	1	Floor	Yes	Chilling and hanging	Winter	No	NA	= DUP-19170	NA	NA	NA	Not tested
C99	1	C99-1	C	1	Floor	Yes	Chilling and hanging	Winter	No	1/2c	= DUP-19165	LMACI.0210	New - Designation requested	LS44	Not tested
C99	2	C99-2	C	1	Floor	Yes	Chilling and hanging	Winter	No	NA	= DUP-19165	NA	NA	NA	Not tested
D140	2	D140-2	D	1	Conveyor belt bottom	Yes	Cutting and deboning	Winter	Yes	1/2a	= DUP-16619	LMACI.0015	LMAAI.0024	LS4	Not tested
D140	1	D140-1	D	1	Conveyor belt bottom	Yes	Cutting and deboning	Winter	Yes	1/2a	= DUP-16619	LMACI.0015	LMAAI.0024	LS4	Not tested
D72	2	D72-2	D	1	Floor	Yes	Evisceration	Winter	No	3a	= DUP-16619	LMACI.0015	New - Designation requested	LS39	bcrABC
D72	1	D72-1	D	1	Floor	Yes	Evisceration	Winter	No	3a	= DUP-16619	LMACI.0015	New - Designation requested	LS39	Not tested
D76	1	D76-1	D	1	Floor degreasing area	Yes	Evisceration	Winter	No	1/2a	= DUP-16619	LMACI.0015	LMAAI.0024	LS4	Not tested
D76	2	D76-2	D	1	Floor degreasing area	Yes	Evisceration	Winter	No	3a	= DUP-16619	NA	NA	NA	Not tested
D77	1	D77-1	D	1	Floor	Yes	Evisceration	Winter	No	1/2a	= DUP-16619	LMACI.0015	LMAAI.0024	LS4	Not tested
D77	2	D77-2	D	1	Floor	Yes	Evisceration	Winter	No	1/2a	= DUP-16619	NA	NA	NA	Not tested
2A100	2	2A100-2	A	2	Wall	Yes	Chilling and hanging	Winter	No	1/2c	= DUP-19165	LMACI.0148	LMAAI.0442	LS24	Not tested
2A100	1	2A100-1	A	2	Wall	Yes	Chilling and hanging	Winter	No	1/2c	= DUP-19165	LMACI.0148	LMAAI.0442	LS24	Not tested
2A103	1	2A103-1	A	2	Floor	Yes	Cutting and deboning	Winter	No	1/2a	= DUP-18627	LMACI.0004	LMAAI.0013	LS2	Not tested
2A103	2	2A103-2	A	2	Floor	Yes	Cutting and deboning	Winter	No	1/2a	= DUP-18627	LMACI.0004	LMAAI.0013	LS2	Not tested
2A104	2	2A104-2	A	2	Floor	Yes	Cutting and deboning	Winter	No	1/2c	= DUP-19165	LMACI.0148	LMAAI.0442	LS24	bcrABC
2A104	1	2A104-1	A	2	Floor	Yes	Cutting and deboning	Winter	No	1/2c	= DUP-19165	LMACI.0148	LMAAI.0442	LS24	bcrABC
2A107	1	2A107-1	A	2	Floor	Yes	Cutting and deboning	Winter	No	1/2c	= DUP-19165	LMACI.0148	LMAAI.0442	LS24	Not tested
2A107	2	2A107-2	A	2	Floor	Yes	Cutting and deboning	Winter	No	1/2c	= DUP-19165	NA	NA	NA	Not tested
2A111	2	2A111-2	A	2	Post	No	Cutting and deboning	Winter	No	1/2a	= DUP-18627	LMACI.0004	LMAAI.0013	LS2	Not tested
2A111	1	2A111-1	A	2	Post	No	Cutting and deboning	Winter	No	1/2a	= DUP-18627	LMACI.0004	LMAAI.0013	LS2	Not tested
2A112	1	2A112-1	A	2	Post	No	Cutting and deboning	Winter	No	1/2a	= DUP-18627	LMACI.0004	LMAAI.0013	LS2	Not tested
2A112	2	2A112-2	A	2	Post	No	Cutting and deboning	Winter	No	1/2a	= DUP-18627	NA	NA	NA	Not tested
2A136	1	2A136-1	A	2	Conveyor machine	No	Cutting and deboning	Winter	Yes	1/2a	= DUP-18627	LMACI.0004	LMAAI.0013	LS2	Not tested
2A136	2	2A136-2	A	2	Conveyor machine	No	Cutting and deboning	Winter	Yes	1/2a	= DUP-18627	NA	NA	NA	Not tested
2A51	1	2A51-1	A	2	Floor	No	Lairage	Winter	No	1/2a	= DUP-16619	LMACI.0015	LMAAI.0024	LS4	bcrABC
2A51	2	2A51-2	A	2	Floor	No	Lairage	Winter	No	1/2c	= DUP-19165	LMACI.0148	LMAAI.0442	LS24	Not tested
2A99	1	2A99-1	A	2	Floor	Yes	Chilling and hanging	Winter	No	1/2c	= DUP-19165	LMACI.0148	LMAAI.0442	LS24	Not tested
2A99	2	2A99-2	A	2	Floor	Yes	Chilling and hanging	Winter	No	1/2c	= DUP-19165	NA	NA	NA	Not tested
2B109	1	2B109-1	B	2	Wall	Yes	Cutting and deboning	Winter	No	1/2b	= DUP-1052	LMACI.0046	LMAAI.0360	LS18	bcrABC
2B109	2	2B109-2	B	2	Wall	Yes	Cutting and deboning	Winter	No	1/2b	= DUP-1052	NA	NA	NA	Not tested
2B112	1	2B112-1	B	2	Post	No	Cutting and deboning	Winter	No	1/2b	= DUP-1052	LMACI.0046	LMAAI.0360	LS18	Not tested
2B112	2	2B112-2	B	2	Post	No	Cutting and deboning	Winter	No	1/2b	= DUP-1052	NA	NA	NA	Not tested
2B119	2	2B119-2	B	2	Conveyor belt top	Yes	Cutting and deboning	Winter	Yes	1/2a	= DUP-16619	LMACI.0545	LMAAI.0024	LS5	Not tested
2B119	1	2B119-1	B	2	Conveyor belt top	Yes	Cutting and deboning	Winter	Yes	1/2a	= DUP-16619	LMACI.0545	LMAAI.0024	LS5	Not tested
2B120	2	2B120-2	B	2	Conveyor belt top	Yes	Cutting and deboning	Winter	Yes	1/2a	= DUP-16619	LMACI.0545	LMAAI.0024	LS5	Not tested
2B120	1	2B120-1	B	2	Conveyor belt top	Yes	Cutting and deboning	Winter	Yes	1/2a	= DUP-16619	LMACI.0545	LMAAI.0024	LS5	Not tested
2B121	1	2B121-2	B	2	Conveyor belt bottom	Yes	Cutting and deboning	Winter	Yes	1/2a	= DUP-16619	NA	NA	NA	Not tested
2B122	2	2B122-2	B	2	Conveyor belt bottom	Yes	Cutting and deboning	Winter	Yes	1/2a	= DUP-16619	LMACI.0545	LMAAI.0024	LS5	Not tested
2B122	1	2B122-1	B	2	Conveyor belt bottom	Yes	Cutting and deboning	Winter	Yes	1/2a	= DUP-18615	LMACI.0159	LMAAI.0101	LS11	Negative
2B124	1	2B124-1	B	2	Conveyor machine	No	Cutting and deboning	Winter	Yes	1/2a	= DUP-18593	LMACI.0001	LMAAI.0001	LS1	Not tested
2B124	2	2B124-2	B	2	Conveyor machine	No	Cutting and deboning	Winter	Yes	1/2a	= DUP-18593	NA	NA	NA	Not tested
2B133	1	2B133-1	B	2	Conveyor belt bottom	Yes	Cutting and deboning	Winter	Yes	1/2a	= DUP-16619	LMACI.0545	LMAAI.0024	LS5	Not tested
2B133	2	2B133-2	B	2	Conveyor belt bottom	Yes	Cutting and deboning	Winter	Yes	1/2a	= DUP-16619	NA	NA	NA	Not tested
2B134	2	2B134-2	B	2	Conveyor belt bottom	Yes	Cutting and deboning	Winter	Yes	1/2c	= DUP-19165	LMACI.0148	LMAAI.0442	LS24	Not tested
2B134	1	2B134-1	B	2	Conveyor belt bottom	Yes	Cutting and deboning	Winter	Yes	1/2c	= DUP-19165	LMACI.0148	LMAAI.0442	LS24	Not tested
2B135	1	2B135-1	B	2	Shelves	Yes	Cutting and deboning	Winter	Yes	1/2a	= DUP-18615	LMACI.0159	LMAAI.0101	LS11	Not tested
2B135	2	2B135-2	B	2	Shelves	Yes	Cutting and deboning	Winter	Yes	1/2a	= DUP-18615	NA	NA	NA	Not tested
2B137	2	2B137-2	B	2	Conveyor belt top	Yes	Cutting and deboning	Winter	Yes	1/2c	= DUP-19165	LMACI.0148	LMAAI.0442	LS24	Not tested
2B137	1	2B137-1	B	2	Conveyor belt top	Yes	Cutting and deboning	Winter	Yes	1/2c	= DUP-19165	LMACI.0148	LMAAI.0442	LS24	Not tested
2B138	1	2B138-1	B	2	Conveyor belt top	Yes	Cutting and deboning	Winter	Yes	1/2c	= DUP-19165	LMACI.0148	LMAAI.0442	LS24	Not tested
2B138	2	2B138-2	B	2	Conveyor belt top	Yes	Cutting and deboning	Winter	Yes	1/2c	= DUP-19165	NA	NA	NA	Not tested
2B139	2	2B139-2	B	2	Conveyor belt bottom	Yes	Cutting and deboning	Winter	Yes	1/2a	= DUP-18615	LMACI.0159	LMAAI.0101	LS11	Not tested
2B139	1	2B139-1	B	2	Conveyor belt bottom	Yes	Cutting and deboning	Winter	Yes	NA	= DUP-18615	NA	NA	NA	Not tested
2B140	1	2B140-1	B	2	Conveyor belt bottom	Yes	Cutting and deboning	Winter	Yes	1/2a	= DUP-18615	LMACI.0159	LMAAI.0101	LS11	Not tested
2B140	2	2B140-2	B	2	Conveyor belt bottom	Yes	Cutting and deboning	Winter	Yes	1/2a	= DUP-18615	NA	NA	NA	Not tested
2B147	1	2B147-1	B	2	Saws	No	Cutting and deboning	Winter	Yes	1/2a	= DUP-16619	LMACI.0015	LMAAI.0024	LS4	Not tested
2B147	2	2B147-2	B	2	Saws	No	Cutting and deboning	Winter	Yes	1/2a	= DUP-16619	LMACI.0015	LMAAI.0024	LS4	Not tested
2B148	2	2B148-2	B	2	Saws	No	Cutting and deboning	Winter	Yes	1/2a	= DUP-16619	LMACI.0015	LMAAI.0024	LS4	Not tested
2B148	1	2B148-1	B	2	Saws	No	Cutting and deboning	Winter	Yes	1/2a	= DUP-16619	LMACI.0015	LMAAI.0024	LS4	Not tested
2B152	2	2B152-2	B	2	Charpener	No	Cutting and deboning	Winter	Yes	1/2a	= DUP-18615	LMACI.0159	LMAAI.0101	LS11	Not tested
2B152	1	2B152-1	B	2	Charpener	No	Cutting and deboning	Winter	Yes	1/2a	= DUP-18615	LMACI.0159	LMAAI.0101	LS11	Not tested
2B76	1	2B76-1	B	2	Floor degreasing area	Yes	Evisceration	Winter	No	1/2a	= DUP-1045	LMACI.0001	LMAAI.0001	LS1	Not tested
2B86	1	2B86-1	B	2	Back splitter	No	Evisceration	Winter	Yes	1/2b	= DUP-19158	LMACI.0799/0861	New - Designation requested	LS37	Negative
2B86	2	2B86-2	B	2	Back splitter	No	Evisceration	Winter	Yes	1/2b	= DUP-19158	NA	NA	NA	Not tested
2C101	2	2C101-2	C	2	Wall	Yes	Chilling and hanging	Spring	No	1/2c	= DUP-19165	LMACI.0210	LMAAI.1059	LS34	Not tested
2C101	1	2C101-1	C	2	Wall	Yes	Chilling and hanging	Spring	No	1/2c	= DUP-19165	LMACI.0210	New - Designation requested	LS44	Negative
2C102	1	2C102-1	C	2	Wall	Yes	Chilling and hanging	Spring	No	1/2a	= DUP-18627	LMACI.0004	LMAAI.0013	LS2	Not tested
2C102	2	2C102-2	C	2	Wall	Yes	Chilling and hanging	Spring	No	1/2a	= DUP-18627	LMACI.0004	LMAAI.0013	LS2	Not tested
2C115	1	2C115-1	C	2	Door	Yes	Cutting and deboning	Spring	No	1/2c	= DUP-19165	LMACI.0036	LMAAI.0532/0658	LS58	Not tested
2C115	2	2C115-2	C	2	Door	Yes	Cutting and deboning	Spring	No	1/2c	= DUP-19165	LMACI.0036	LMAAI.0532/0658	LS58	Not tested
2C116	1	2C116-1	C	2	Door	Yes	Cutting and deboning	Spring	No	1/2b	= DUP-1052	LMACI.0046	New - Designation requested	LS40	bcrABC
2C116	2	2C116-2	C	2	Door	Yes	Cutting and deboning	Spring	No	1/2b	= DUP-1052	NA	NA	NA	Not tested
2C117	1	2C117-1	C	2	Shelves	Yes	Cutting and deboning	Spring	Yes	3b	= DUP-1052	LMACI.0016	LMAAI.0049	LS7	Not tested
2C117	2	2C117-2	C	2	Shelves	Yes	Cutting and deboning	Spring	Yes	3b	= DUP-1052	LMACI.0016	LMAAI.0049	LS7	Not tested
2C120	1	2C120-1	C	2	Conveyor belt top	Yes	Cutting and deboning	Spring	Yes	1/2c	= DUP-19165	LMACI.0036	LMAAI.0532/0658	LS58	Not tested
2C120	2	2C120-2	C	2	Conveyor belt top	Yes	Cutting and deboning	Spring	Yes	1/2c	= DUP-19165	NA	NA	NA	Not tested
2C125	1	2C125-1	C	2	Conveyor belt top	Yes	Cutting and deboning	Spring	Yes	1/2a	= DUP-16619	LMACI.0348	LMAAI.0087	LS10	Negative
2C125	2	2C125-2	C	2	Conveyor belt top	Yes	Cutting and deboning	Spring	Yes	1/2a	= DUP-16619	LMACI.0348	LMAAI.0087	LS10	Not tested
2C126	1	2C126-1	C	2	Conveyor belt top	Yes	Cutting and deboning	Spring	Yes	1/2b	= DUP-1052	LMACI.0045	LMAAI.0591	LS30	Negative
2C126	2	2C126-2	C	2	Conveyor belt top	Yes	Cutting and deboning	Spring	Yes	3c	= DUP-19165	LMACI.0402	New - Designation requested	LS47	Negative
2C130	1	2C130-1	C	2	Conveyor machine	No	Cutting and deboning	Spring	Yes	1/2b	= DUP-1052	LMACI.0045	LMAAI.0591	LS30	Not tested
2C130	2	2C130-2	C	2	Conveyor machine	No	Cutting and deboning	Spring	Yes	1/2b	= DUP-1052	NA	NA	NA	Not tested
2C29	1	2C29-1	C	2	Floor	No	Lairage	Spring	No	1/2a	= DUP-19165	LMACI.0741	LMAAI.0453	LS25	Not tested
2C29	2	2C29-2	C	2	Floor	No	Lairage	Spring	No	1/2a	= DUP-19165	LMACI.0741	LMAAI.0453	LS25	Negative
2C72	1	2C72-1	C	2	Floor	Yes	Evisceration	Spring	No	1/2c	= DUP-19165	LMACI.0036	LMAAI.1109	LS35	Not tested
2C72	2	2C72-2	C	2	Floor	Yes	Evisceration	Spring	No	1/2c	= DUP-19165	NA	NA	NA	Not tested
2C74	1	2C74-1	C	2	Back splitter	No	Evisceration	Spring	Yes	3b	= DUP-1052	LMACI.0016	LMAAI.0049	LS7	bcrABC
2C74	2	2C74-2	C	2	Back splitter	No	Evisceration	Spring	Yes	3b	= DUP-1052	NA	NA	NA	Not tested
2C75	1	2C75-1	C	2	Floor	Yes	Evisceration	Spring	No	1/2b	= DUP-1052	LMACI.0045	LMAAI.0287	LS15	Negative
2C75	2	2C75-2	C	2	Floor	Yes	Evisceration	Spring	No	1/2b	= DUP-1052	NA	NA	NA	Not tested
2C76	2	2C76-2	C	2	Floor degreasing area	Yes	Evisceration	Spring	No	1/2c	= DUP-19165	LMACI.0036	LMAAI.0563	LS28	Negative
2C76	1	2C76-1	C	2	Floor degreasing area	Yes	Evisceration	Spring	No	1/2c	= DUP-19165	LMACI.0036	LMAAI.1109	LS35	Negative
2C77	1	2C77-1	C	2	Floor	Yes	Evisceration	Spring	No	1/2c	= DUP-19165	LMACI.0036	LMAAI.0532/0658	LS58	Not tested
2C77	2	2C77-2	C	2	Floor	Yes	Evisceration	Spring	No	1/2c	= DUP-19165	LMACI.0036	LMAAI.0532/0658	LS58	Not tested
2C83	1	2C83-1	C	2	Visceral contaniner	No	Evisceration	Spring	Yes	1/2c	= DUP-19165	LMACI.0210	New - Designation requested	LS44	Negative
2C83	2	2C83-2	C	2	Visceral contaniner	No	Evisceration	Spring	Yes	1/2c	= DUP-19165	NA	NA	NA	Not tested
2C87	1	2C87-1	C	2	Degreasing knives	No	Evisceration	Spring	Yes	3b	= DUP-1052	LMACI.0016	LMAAI.0049	LS7	Not tested
2C87	2	2C87-2	C	2	Degreasing knives	No	Evisceration	Spring	Yes	3b	= DUP-1052	NA	NA	NA	Not tested
2C99	2	2C99-2	C	2	Floor	Yes	Chilling and hanging	Spring	No	3b	= DUP-1052	LMACI.0016	LMAAI.0591	LS29	Negative
2C99	1	2C99-1	C	2	Floor	Yes	Chilling and hanging	Spring	No	1/2c	= DUP-19165	LMACI.0210	LMAAI.1059	LS34	bcrABC
2D130	1	2D130-1	D	2	Conveyor machine	No	Cutting and deboning	Spring	Yes	1/2b	= DUP-1052	LMACI.0224	New - Designation requested	LS45	Negative
2D130	2	2D130-2	D	2	Conveyor machine	No	Cutting and deboning	Spring	Yes	1/2b	= DUP-1052	NA	NA	NA	Not tested
2D132	1	2D132-1	D	2	Conveyor belt top	Yes	Cutting and deboning	Spring	Yes	1/2b	= DUP-1052	LMACI.0224	New - Designation requested	LS45	Not tested
2D132	2	2D132-2	D	2	Conveyor belt top	Yes	Cutting and deboning	Spring	Yes	1/2b	= DUP-1052	NA	NA	NA	Not tested
2D133	1	2D133-1	D	2	Conveyor belt bottom	Yes	Cutting and deboning	Spring	Yes	1/2b	= DUP-1052	LMACI.0224	New - Designation requested	LS45	Not tested
2D133	2	2D133-2	D	2	Conveyor belt bottom	Yes	Cutting and deboning	Spring	Yes	1/2b	= DUP-1052	LMACI.0224	New - Designation requested	LS45	Not tested
2D138	1	2D138-1	D	2	Conveyor belt top	Yes	Cutting and deboning	Spring	Yes	1/2b	= DUP-1052	LMACI.0224	New - Designation requested	LS45	Not tested
2D138	2	2D138-2	D	2	Conveyor belt top	Yes	Cutting and deboning	Spring	Yes	1/2b	= DUP-1052	NA	NA	NA	Not tested
2D140	1	2D140-1	D	2	Conveyor belt bottom	Yes	Cutting and deboning	Spring	Yes	1/2b	= DUP-1052	LMACI.0224	New - Designation requested	LS45	Not tested
2D140	2	2D140-2	D	2	Conveyor belt bottom	Yes	Cutting and deboning	Spring	Yes	1/2b	= DUP-1052	NA	NA	NA	Not tested
2D25	2	2D25-2	D	2	Floor	No	Lairage	Spring	No	1/2c	= DUP-19165	LMACI.0036	LMAAI.0532/0658	LS58	Not tested
2D25	1	2D25-1	D	2	Floor	No	Lairage	Spring	No	1/2c	= DUP-19165	LMACI.0036	LMAAI.0532/0658	LS58	Not tested
2D3	2	2D3-2	D	2	Floor	No	Lairage	Spring	No	1/2a	= DUP-16619	LMACI.0015	LMAAI.0024	LS4	Not tested
2D3	1	2D3-1	D	2	Floor	No	Lairage	Spring	No	3c	= DUP-19165	LMACI.0402	New - Designation requested	LS47	Not tested
2D37	1	2D37-1	D	2	Floor	No	Lairage	Spring	No	1/2a	= DUP-16619	New - Designation requested	New - Designation requested	LS49	Negative
2D37	2	2D37-2	D	2	Floor	No	Lairage	Spring	No	1/2a	= DUP-16619	New - Designation requested	New - Designation requested	LS49	Not tested
2D49	1	2D49-1	D	2	Floor	No	Lairage	Spring	No	1/2a	= DUP-16619	LMACI.0015	LMAAI.0024	LS4	Not tested
2D49	2	2D49-2	D	2	Floor	No	Lairage	Spring	No	1/2a	= DUP-16619	NA	NA	NA	Not tested
2D8	2	2D8-2	D	2	Floor	No	Lairage	Spring	No	1/2b	= DUP-1043	New - Designation requested	LMAAI.1278	LS36	Not tested
2D8	1	2D8-1	D	2	Floor	No	Lairage	Spring	No	1/2b	= DUP-1043	New - Designation requested	LMAAI.1278	LS36	Negative
2D84	2	2D84-2	D	2	Visceral contaniner	No	Evisceration	Spring	Yes	1/2c	= DUP-19165	LMACI.0036	LMAAI.0532/0658	LS58	Not tested
2D84	1	2D84-1	D	2	Visceral contaniner	No	Evisceration	Spring	Yes	1/2c	= DUP-19165	LMACI.0036	LMAAI.0532/0658	LS58	Not tested
3A107	1	3A107-1	A	3	Floor	Yes	Cutting and deboning	Spring	No	1/2a	= DUP-20226	LMACI.0364	LMAAI.0392	LS20	bcrABC
3A107	2	3A107-2	A	3	Floor	Yes	Cutting and deboning	Spring	No	1/2a	= DUP-20226	NA	NA	NA	Not tested
3A11	1	3A11-1	A	3	Floor	No	Lairage	Spring	No	4a	= DUP-1061	LMACI.0073	Untypeable	LS57	Not tested
3A11	2	3A11-2	A	3	Floor	No	Lairage	Spring	No	4a	= DUP-1061	NA	NA	NA	Not tested
3A114	1	3A114-1	A	3	Fan	No	Cutting and deboning	Spring	No	1/2a	= DUP-20226	LMACI.0364	LMAAI.0392	LS20	bcrABC
3A114	2	3A114-2	A	3	Fan	No	Cutting and deboning	Spring	No	1/2a	= DUP-20226	NA	NA	NA	Not tested
3A13	1	3A13-1	A	3	Floor	No	Lairage	Spring	No	1/2a	= DUP-18627	LMACI.0005	LMAAI.0013	LS3	Negative
3A13	2	3A13-2	A	3	Floor	No	Lairage	Spring	No	1/2a	= DUP-18627	NA	NA	NA	Not tested
3A132	1	3A132-1	A	3	Conveyor belt top	Yes	Cutting and deboning	Spring	Yes	1/2b	= DUP-1052	LMACI.0224	New - Designation requested	LS45	Not tested
3A132	2	3A132-2	A	3	Conveyor belt top	Yes	Cutting and deboning	Spring	Yes	1/2b	= DUP-1052	NA	NA	NA	Not tested
3A137	1	3A137-1	A	3	Conveyor belt top	Yes	Cutting and deboning	Spring	Yes	1/2c	= DUP-19165	LMACI.0148	LMAAI.0442	LS24	Not tested
3A137	2	3A137-2	A	3	Conveyor belt top	Yes	Cutting and deboning	Spring	Yes	1/2c	= DUP-19165	NA	NA	NA	Not tested
3A156	2	3A156-2	A	3	Tables	Yes	Cutting and deboning	Spring	Yes	1/2a	= DUP-18627	LMACI.0004	LMAAI.0013	LS2	Not tested
3A156	1	3A156-1	A	3	Tables	Yes	Cutting and deboning	Spring	Yes	1/2a	= DUP-18627	LMACI.0004	LMAAI.0013	LS2	Not tested
3A20	2	3A20-2	A	3	Floor	No	Lairage	Spring	No	1/2a	= DUP-18627	LMACI.0004	LMAAI.0013	LS2	Not tested
3A20	1	3A20-1	A	3	Floor	No	Lairage	Spring	No	1/2b	= DUP-1052	LMACI.0181	New - Designation requested	LS43	Negative
3A27	2	3A27-2	A	3	Floor	No	Lairage	Spring	No	1/2a	= DUP-18627	LMACI.0004	LMAAI.0013	LS2	Not tested
3A27	1	3A27-1	A	3	Floor	No	Lairage	Spring	No	1/2b	= DUP-1052	LMACI.0181	New - Designation requested	LS43	Not tested
3A28	1	3A28-1	A	3	Floor	No	Lairage	Spring	No	4a	= DUP-1061	LMACI.0073	Untypeable	LS57	Not tested
3A28	2	3A28-2	A	3	Floor	No	Lairage	Spring	No	4a	= DUP-1061	NA	NA	NA	Not tested
3A29	1	3A29-1	A	3	Floor	No	Lairage	Spring	No	4a	= DUP-1061	LMACI.0073	Untypeable	LS57	Not tested
3A29	2	3A29-2	A	3	Floor	No	Lairage	Spring	No	4a	= DUP-1061	NA	NA	NA	Not tested
3A30	1	3A30-1	A	3	Floor	No	Lairage	Spring	No	1/2a	= DUP-18627	LMACI.0005	LMAAI.0013	LS3	Not tested
3A30	2	3A30-2	A	3	Floor	No	Lairage	Spring	No	1/2a	= DUP-18627	NA	NA	NA	Not tested
3A33	1	3A33-1	A	3	Floor	No	Lairage	Spring	No	4a	= DUP-1061	LMACI.0073	Untypeable	LS57	Not tested
3A33	2	3A33-2	A	3	Floor	No	Lairage	Spring	No	4a	= DUP-1061	NA	NA	NA	Not tested
3A35	1	3A35-1	A	3	Floor	No	Lairage	Spring	No	1/2b	= DUP-1052	LMACI.0181	New - Designation requested	LS43	Not tested
3A35	2	3A35-2	A	3	Floor	No	Lairage	Spring	No	1/2b	= DUP-1052	LMACI.0181	New - Designation requested	LS43	Not tested
3A52	2	3A52-2	A	3	Hallway	No	Lairage	Spring	No	4a	= DUP-1061	LMACI.0073	Untypeable	LS57	Not tested
3A52	1	3A52-1	A	3	Hallway	No	Lairage	Spring	No	4a	= DUP-1061	LMACI.0073	Untypeable	LS57	Not tested
3A69	1	3A69-1	A	3	Dehairing machine	No	Slaughtering and bleeding and dehairing	Spring	No	1/2a	= DUP-18627	LMACI.0004	LMAAI.0013	LS2	Not tested
3A69	2	3A69-2	A	3	Dehairing machine	No	Slaughtering and bleeding and dehairing	Spring	No	1/2a	= DUP-18627	NA	NA	NA	Not tested
3A73	1	3A73-1	A	3	Floor	Yes	Evisceration	Spring	No	1/2a	= DUP-18627	LMACI.0005	LMAAI.0013	LS3	Not tested
3A73	2	3A73-2	A	3	Floor	Yes	Evisceration	Spring	No	1/2a	= DUP-18627	NA	NA	NA	Not tested
3A75	1	3A75-1	A	3	Floor	Yes	Evisceration	Spring	No	1/2c	= DUP-19165	LMACI.0148	LMAAI.0442	LS24	Not tested
3A75	2	3A75-2	A	3	Floor	Yes	Evisceration	Spring	No	1/2c	= DUP-19165	LMACI.0148	LMAAI.0442	LS24	Not tested
3A76	1	3A76-1	A	3	Floor degreasing area	Yes	Evisceration	Spring	No	1/2a	= DUP-18627	LMACI.0005	LMAAI.0013	LS3	Not tested
3A76	2	3A76-2	A	3	Floor degreasing area	Yes	Evisceration	Spring	No	1/2a	= DUP-18627	NA	NA	NA	Not tested
3A81	1	3A81-1	A	3	Clipping machine	No	Evisceration	Spring	Yes	1/2a	= DUP-18627	LMACI.0005	LMAAI.0013	LS3	Not tested
3A81	2	3A81-2	A	3	Clipping machine	No	Evisceration	Spring	Yes	1/2a	= DUP-18627	NA	NA	NA	Not tested
3A87	1	3A87-1	A	3	Degreasing knives	No	Evisceration	Spring	Yes	1/2a	= DUP-18627	LMACI.0005	LMAAI.0013	LS3	Not tested
3A87	2	3A87-2	A	3	Degreasing knives	No	Evisceration	Spring	Yes	1/2a	= DUP-18627	NA	NA	NA	Not tested
3A96	1	3A96-1	A	3	Door	Yes	Chilling and hanging	Spring	No	1/2a	= DUP-18627	LMACI.0005	LMAAI.0013	LS3	Not tested
3A96	2	3A96-2	A	3	Door	Yes	Chilling and hanging	Spring	No	1/2a	= DUP-18627	NA	NA	NA	Not tested
3A98	2	3A98-2	A	3	Floor	Yes	Chilling and hanging	Spring	No	1/2a	= DUP-18627	LMACI.0004	LMAAI.0013	LS2	Not tested
3A98	1	3A98-1	A	3	Floor	Yes	Chilling and hanging	Spring	No	1/2a	= DUP-18627	LMACI.0004	LMAAI.0013	LS2	Not tested
3B118	1	3B118-1	B	3	Conveyor machine	No	Cutting and deboning	Summer	Yes	1/2a	= DUP-16619	LMACI.0015	LMAAI.0024	LS4	Negative
3B118	2	3B118-2	B	3	Conveyor machine	No	Cutting and deboning	Summer	Yes	1/2a	= DUP-16619	NA	NA	NA	Not tested
3B120	1	3B120-1	B	3	Conveyor belt top	Yes	Cutting and deboning	Summer	Yes	1/2a	= DUP-16619	LMACI.0015	LMAAI.0024	LS4	Not tested
3B120	2	3B120-2	B	3	Conveyor belt top	Yes	Cutting and deboning	Summer	Yes	1/2a	= DUP-16619	NA	NA	NA	Not tested
3B121	1	3B121-1	B	3	Conveyor belt bottom	Yes	Cutting and deboning	Summer	Yes	1/2a	= DUP-16619	LMACI.0015	LMAAI.0024	LS4	Not tested
3B121	2	3B121-2	B	3	Conveyor belt bottom	Yes	Cutting and deboning	Summer	Yes	1/2a	= DUP-16619	NA	NA	NA	Not tested
3B124	1	3B124-1	B	3	Conveyor machine	No	Cutting and deboning	Summer	Yes	1/2a	= DUP-18593	LMACI.0001	LMAAI.0001	LS1	Not tested
3B124	2	3B124-2	B	3	Conveyor machine	No	Cutting and deboning	Summer	Yes	1/2a	= DUP-18593	NA	NA	NA	Not tested
3B126	1	3B126-1	B	3	Conveyor belt top	Yes	Cutting and deboning	Summer	Yes	1/2a	= DUP-16619	LMACI.0015	LMAAI.0024	LS4	Not tested
3B126	2	3B126-2	B	3	Conveyor belt top	Yes	Cutting and deboning	Summer	Yes	1/2a	= DUP-16619	NA	NA	NA	Not tested
3B130	1	3B130-1	B	3	Conveyor machine	No	Cutting and deboning	Summer	Yes	1/2a	= DUP-16619	LMACI.0015	LMAAI.0024	LS4	Not tested
3B130	2	3B130-2	B	3	Conveyor machine	No	Cutting and deboning	Summer	Yes	1/2a	= DUP-16619	NA	NA	NA	Not tested
3B131	1	3B131-1	B	3	Conveyor belt top	Yes	Cutting and deboning	Summer	Yes	1/2a	= DUP-16619	LMACI.0015	LMAAI.0024	LS4	Not tested
3B131	2	3B131-2	B	3	Conveyor belt top	Yes	Cutting and deboning	Summer	Yes	1/2a	= DUP-16619	NA	NA	NA	Not tested
3B132	2	3B132-2	B	3	Conveyor belt top	Yes	Cutting and deboning	Summer	Yes	1/2a	= DUP-18615	LMACI.0159	LMAAI.0101	LS11	Not tested
3B132	1	3B132-1	B	3	Conveyor belt top	Yes	Cutting and deboning	Summer	Yes	1/2a	= DUP-18615	LMACI.0159	LMAAI.0101	LS11	Not tested
3B147	1	3B147-1	B	3	Saws	No	Cutting and deboning	Summer	Yes	1/2a	= DUP-16619	LMACI.0015	LMAAI.0024	LS4	Not tested
3B147	2	3B147-2	B	3	Saws	No	Cutting and deboning	Summer	Yes	1/2a	= DUP-16619	NA	NA	NA	Not tested
3B148	1	3B148-1	B	3	Saws	No	Cutting and deboning	Summer	Yes	1/2a	= DUP-16619	LMACI.0015	LMAAI.0024	LS4	Not tested
3B148	2	3B148-2	B	3	Saws	No	Cutting and deboning	Summer	Yes	1/2a	= DUP-16619	NA	NA	NA	Not tested
3B34	1	3B34-1	B	3	Floor	No	Lairage	Summer	No	1/2b	~ DUP-1052	LMACI.0080-02-5671	New - Designation requested	LS41	Negative
3B34	2	3B34-2	B	3	Floor	No	Lairage	Summer	No	1/2b	~ DUP-1052	NA	NA	NA	Not tested
3B51	1	3B51-1	B	3	Floor	No	Lairage	Summer	No	1/2c	= DUP-19165	LMACI.0036-98-1641	LMAAI.0433	LS23	Negative
3B51	2	3B51-2	B	3	Floor	No	Lairage	Summer	No	1/2c	= DUP-19165	NA	NA	NA	Not tested
3B56	2	3B56-2	B	3	Floor	No	Slaughtering and bleeding and dehairing	Summer	No	1/2c	= DUP-19165	LMACI.0148	LMAAI.0147	LS12	Negative
3B56	1	3B56-1	B	3	Floor	No	Slaughtering and bleeding and dehairing	Summer	No	1/2c	= DUP-19165	LMACI.0148	LMAAI.0442	LS24	Not tested
3B57	2	3B57-2	B	3	Floor	No	Slaughtering and bleeding and dehairing	Summer	No	1/2c	= DUP-19165	LMACI.0148	LMAAI.0147	LS12	Not tested
3B57	1	3B57-1	B	3	Floor	No	Slaughtering and bleeding and dehairing	Summer	No	1/2c	= DUP-19165	LMACI.0148	LMAAI.0442	LS24	Not tested
3B58	1	3B58-1	B	3	Floor	No	Slaughtering and bleeding and dehairing	Summer	No	1/2c	= DUP-19165	LMACI.0148	LMAAI.0442	LS24	Not tested
3B58	2	3B58-2	B	3	Floor	No	Slaughtering and bleeding and dehairing	Summer	No	1/2c	= DUP-19165	LMACI.0148	LMAAI.0442	LS24	Not tested
3B8	1	3B8-1	B	3	Floor	No	Lairage	Summer	No	1/2c	= DUP-19165	LMACI.0036-98-1641	LMAAI.0433	LS23	Negative
3B8	2	3B8-2	B	3	Floor	No	Lairage	Summer	No	1/2c	= DUP-19165	NA	NA	NA	Not tested
3B86	1	3B86-1	B	3	Back splitter	No	Evisceration	Summer	Yes	1/2b	= DUP-19158	LMACI.0799/0861	LMAAI.0489	LS26	Not tested
3B86	2	3B86-2	B	3	Back splitter	No	Evisceration	Summer	Yes	1/2b	= DUP-19158	NA	NA	NA	Not tested
3B97	1	3B97-2	B	3	Floor	Yes	Chilling and hanging	Summer	No	1/2a	= DUP-18615	LMACI.0159	LMAAI.0101	LS11	Negative
3B97	2	3B97-1	B	3	Floor	Yes	Chilling and hanging	Summer	No	1/2a	= DUP-18615	LMACI.0159	LMAAI.0101	LS11	Not tested
3C11	2	3C11-2	C	3	Floor	No	Lairage	Summer	No	1/2a	= DUP-18645	LMACI.0473	New - Designation requested	LS48	Not tested
3C11	1	3C11-1	C	3	Floor	No	Lairage	Summer	No	1/2a	= DUP-18645	LMACI.0473	New - Designation requested	LS48	Negative
3C110	1	3C110-1	C	3	Ceiling	No	Cutting and deboning	Summer	No	1/2c	= DUP-19165	LMACI.0036	LMAAI.0532/0658	LS58	Not tested
3C126	1	3C126-1	C	3	Conveyor belt top	Yes	Cutting and deboning	Summer	Yes	1/2a	= DUP-16619	LMACI.0015	LMAAI.0024	LS4	Not tested
3C126	2	3C126-2	C	3	Conveyor belt top	Yes	Cutting and deboning	Summer	Yes	1/2a	= DUP-16619	NA	NA	NA	Not tested
3C127	2	3C127-2	C	3	Conveyor belt bottom	Yes	Cutting and deboning	Summer	Yes	1/2a	= DUP-16619	LMACI.0015	LMAAI.0024	LS4	Not tested
3C127	1	3C127-1	C	3	Conveyor belt bottom	Yes	Cutting and deboning	Summer	Yes	1/2a	= DUP-16619	LMACI.0015	LMAAI.0024	LS4	Not tested
3C142	1	3C142-1	C	3	Conveyor machine	No	Cutting and deboning	Summer	Yes	1/2b	= DUP-1052	LMACI.0016	LMAAI.0287	LS14	Negative
3C142	2	3C142-2	C	3	Conveyor machine	No	Cutting and deboning	Summer	Yes	1/2c	= DUP-19165	LMACI.0210	LMAAI.1059	LS34	Not tested
3C143	1	3C143-1	C	3	Conveyor belt top	Yes	Cutting and deboning	Summer	Yes	1/2c	= DUP-19165	LMACI.0036	LMAAI.0532/0658	LS58	Negative
3C143	2	3C143-2	C	3	Conveyor belt top	Yes	Cutting and deboning	Summer	Yes	1/2c	= DUP-19165	NA	NA	NA	Not tested
3C15	2	3C15-2	C	3	Floor	No	Lairage	Summer	No	1/2a	= DUP-19165	LMACI.0364	LMAAI.0393	LS21	Not tested
3C15	1	3C15-1	C	3	Floor	No	Lairage	Summer	No	1/2a	= DUP-19165	LMACI.0364	LMAAI.0393	LS21	Negative
3C16	1	3C16-1	C	3	Floor	No	Lairage	Summer	No	1/2a	= DUP-1039	LMACI.0170	LMAAI.0219	LS13	Negative
3C16	2	3C16-2	C	3	Floor	No	Lairage	Summer	No	1/2a	= DUP-1039	NA	NA	NA	Not tested
3C24	1	3C24-1	C	3	Floor	No	Lairage	Summer	No	1/2b	= DUP-20246	LMACI.0330	LMAAI.0333	LS16	bcrABC
3C24	2	3C24-2	C	3	Floor	No	Lairage	Summer	No	1/2b	= DUP-20246	NA	NA	NA	Not tested
3C56	1	3C56-1	C	3	Floor	No	Slaughtering and bleeding and dehairing	Summer	No	1/2b	= DUP-19158	LMACI.0799/0861	New - Designation requested	LS37	Negative
3C56	2	3C56-2	C	3	Floor	No	Slaughtering and bleeding and dehairing	Summer	No	1/2b	= DUP-19158	NA	NA	NA	Not tested
3C62	1	3C62-1	C	3	Ceiling	No	Slaughtering and bleeding and dehairing	Summer	No	1/2b	= DUP-19158	LMACI.0799/0861	New - Designation requested	LS37	Not tested
3C62	2	3C62-2	C	3	Ceiling	No	Slaughtering and bleeding and dehairing	Summer	No	1/2b	= DUP-19158	LMACI.0799/0861	New - Designation requested	LS37	Not tested
3C63	1	3C63-1	C	3	Charpener	No	Slaughtering and bleeding and dehairing	Summer	Yes	1/2b	= DUP-19158	LMACI.0799/0861	New - Designation requested	LS37	Not tested
3C63	2	3C63-2	C	3	Charpener	No	Slaughtering and bleeding and dehairing	Summer	Yes	1/2b	= DUP-19158	LMACI.0799/0861	New - Designation requested	LS37	Not tested
3C72	1	3C72-1	C	3	Floor	Yes	Evisceration	Summer	No	1/2c	= DUP-19165	LMACI.0036	LMAAI.1109	LS35	Not tested
3C72	2	3C72-2	C	3	Floor	Yes	Evisceration	Summer	No	1/2c	= DUP-19165	LMACI.0036	LMAAI.1109	LS35	Not tested
3C74	1	3C74-1	C	3	Floor	Yes	Evisceration	Summer	No	1/2c	= DUP-19165	LMACI.0036	LMAAI.1005	LS33	Negative
3C74	2	3C74-2	C	3	Floor	Yes	Evisceration	Summer	No	1/2c	= DUP-19165	LMACI.0036	LMAAI.1005	LS33	Not tested
3C77	1	3C77-1	C	3	Floor	Yes	Evisceration	Summer	No	1/2a	~ DUP-1046	New - Designation requested	New - Designation requested	LS51	bcrABC
3C77	2	3C77-2	C	3	Floor	Yes	Evisceration	Summer	No	1/2a	~ DUP-1046	New - Designation requested	New - Designation requested	LS51	Not tested
3C78	1	3C78-1	C	3	Wall	Yes	Evisceration	Summer	No	1/2b	= DUP-19158	LMACI.0799/0861	New - Designation requested	LS37	Not tested
3C78	2	3C78-2	C	3	Wall	Yes	Evisceration	Summer	No	1/2b	= DUP-19158	NA	NA	NA	Not tested
3C79	1	3C79-1	C	3	Wall	Yes	Evisceration	Summer	No	1/2b	= DUP-19158	LMACI.0799/0861	New - Designation requested	LS37	Not tested
3C79	2	3C79-2	C	3	Wall	Yes	Evisceration	Summer	No	1/2b	= DUP-19158	NA	NA	NA	Not tested
3C80	1	3C80-1	C	3	Ceiling	No	Evisceration	Summer	No	1/2b	= DUP-19158	LMACI.0799/0861	New - Designation requested	LS37	Not tested
3C80	2	3C80-2	C	3	Ceiling	No	Evisceration	Summer	No	1/2b	= DUP-19158	NA	NA	NA	Not tested
3C81	1	3C81-1	C	3	Clipping machine	No	Evisceration	Summer	Yes	1/2b	= DUP-19158	LMACI.0799/0861	New - Designation requested	LS37	Not tested
3C81	2	3C81-2	C	3	Clipping machine	No	Evisceration	Summer	Yes	1/2b	= DUP-19158	NA	NA	NA	Not tested
3C82	1	3C82-1	C	3	Sternal splitter	No	Evisceration	Summer	Yes	1/2b	= DUP-19158	LMACI.0799/0861	New - Designation requested	LS37	Not tested
3C82	2	3C82-2	C	3	Sternal splitter	No	Evisceration	Summer	Yes	1/2b	= DUP-19158	NA	NA	NA	Not tested
3C83	1	3C83-1	C	3	Visceral contaniner	No	Evisceration	Summer	Yes	1/2b	= DUP-19158	LMACI.0799/0861	New - Designation requested	LS37	Not tested
3C83	2	3C83-2	C	3	Visceral contaniner	No	Evisceration	Summer	Yes	1/2b	= DUP-19158	LMACI.0799/0861	New - Designation requested	LS37	Not tested
3C84	1	3C84-1	C	3	Visceral contaniner	No	Evisceration	Summer	Yes	1/2c	= DUP-19165	LMACI.0036	LMAAI.0532/0658	LS58	Not tested
3C84	2	3C84-2	C	3	Visceral contaniner	No	Evisceration	Summer	Yes	1/2c	= DUP-19165	LMACI.0036	LMAAI.0532/0658	LS58	Not tested
3C85	2	3C85-2	C	3	Visceral contaniner	No	Evisceration	Summer	Yes	1/2b	= DUP-19158	LMACI.0799/0861	New - Designation requested	LS37	Not tested
3C85	1	3C85-1	C	3	Visceral contaniner	No	Evisceration	Summer	Yes	1/2b	= DUP-19158	LMACI.0799/0861	New - Designation requested	LS37	Not tested
3C86	1	3C86-1	C	3	Back splitter	No	Evisceration	Summer	Yes	3b	= DUP-1052	LMACI.0016	LMAAI.0049	LS7	Not tested
3C88	1	3C88-1	C	3	Knives	No	Evisceration	Summer	Yes	1/2b	= DUP-19158	LMACI.0799/0861	New - Designation requested	LS37	Not tested
3C88	2	3C88-2	C	3	Knives	No	Evisceration	Summer	Yes	1/2b	= DUP-19158	NA	NA	NA	Not tested
3C89	1	3C89-1	C	3	Gloves	No	Evisceration	Summer	Yes	1/2b	= DUP-19158	LMACI.0799/0861	New - Designation requested	LS37	Not tested
3C89	2	3C89-2	C	3	Gloves	No	Evisceration	Summer	Yes	1/2b	= DUP-19158	NA	NA	NA	Not tested
3C90	1	3C90-1	C	3	Charpener	No	Evisceration	Summer	Yes	1/2b	= DUP-19158	LMACI.0799/0861	New - Designation requested	LS37	Not tested
3C90	2	3C90-2	C	3	Charpener	No	Evisceration	Summer	Yes	1/2b	= DUP-19158	NA	NA	NA	Not tested
3C96	1	3C96-1	C	3	Door	Yes	Chilling and hanging	Summer	No	1/2b	= DUP-19158	LMACI.0799/0861	New - Designation requested	LS37	Not tested
3C96	2	3C96-2	C	3	Door	Yes	Chilling and hanging	Summer	No	1/2b	= DUP-19158	LMACI.0799/0861	New - Designation requested	LS37	Not tested
3D13	1	3D13-1	D	3	Floor	No	Lairage	Summer	No	1/2a	~ DUP-19157	LMACI.0149	New - Designation requested	LS42	Negative
3D13	2	3D13-2	D	3	Floor	No	Lairage	Summer	No	NA	~ DUP-19157	NA	NA	NA	Not tested
3D17	1	3D17-1	D	3	Floor	No	Lairage	Summer	No	1/2b	= DUP-20246	New - Designation requested	New - Designation requested	LS50	Negative
3D17	2	3D17-2	D	3	Floor	No	Lairage	Summer	No	NA	= DUP-20246	NA	NA	NA	Not tested
3D18	1	3D18-1	D	3	Floor	No	Lairage	Summer	No	1/2a	= DUP-1039	New - Designation requested	New - Designation requested	LS52	Negative
3D18	2	3D18-2	D	3	Floor	No	Lairage	Summer	No	NA	= DUP-1039	NA	NA	NA	Not tested
3D23	1	3D23-1	D	3	Floor	No	Lairage	Summer	No	1/2a	~ DUP-19157	LMACI.0149	New - Designation requested	LS42	Not tested
3D23	2	3D23-2	D	3	Floor	No	Lairage	Summer	No	NA	~ DUP-19157	NA	NA	NA	Not tested
3D31	1	3D31-1	D	3	Floor	No	Lairage	Summer	No	1/2a	= DUP-1039	New - Designation requested	New - Designation requested	LS52	Not tested
3D31	2	3D31-2	D	3	Floor	No	Lairage	Summer	No	NA	= DUP-1039	NA	NA	NA	Not tested
3D32	1	3D32-1	D	3	Floor	No	Lairage	Summer	No	1/2b	= DUP-20246	New - Designation requested	LMAAI.0054	LS8	Negative
3D32	2	3D32-2	D	3	Floor	No	Lairage	Summer	No	NA	= DUP-20246	NA	NA	NA	Not tested
3D33	1	3D33-1	D	3	Floor	No	Lairage	Summer	No	1/2a	= DUP-20246	New - Designation requested	LMAAI.0054	LS8	Not tested
3D33	2	3D33-2	D	3	Floor	No	Lairage	Summer	No	NA	= DUP-20246	NA	NA	NA	Not tested
3D77	1	3D77-1	D	3	Floor	Yes	Evisceration	Summer	No	1/2a	= DUP-16619	LMACI.0015	LMAAI.0024	LS4	bcrABC
3D77	2	3D77-2	D	3	Floor	Yes	Evisceration	Summer	No	1/2a	~ DUP-1046	New - Designation requested	New - Designation requested	LS51	Not tested
3D80	1	3D80-1	D	3	Ceiling	No	Evisceration	Summer	No	3a	= DUP-16619	LMACI.0015	New - Designation requested	LS39	Not tested
3D80	2	3D80-2	D	3	Ceiling	No	Evisceration	Summer	No	NA	= DUP-16619	NA	NA	NA	Not tested
3D91	1	3D91-1	D	3	Apron	No	Evisceration	Summer	Yes	3a	= DUP-16619	LMACI.0015	New - Designation requested	LS39	bcrABC
3D91	2	3D91-2	D	3	Apron	No	Evisceration	Summer	Yes	NA	= DUP-16619	NA	NA	NA	Not tested
3D93	1	3D93-1	D	3	Hook	No	Evisceration	Summer	Yes	1/2b	= DUP-1052	LMACI.0224	New - Designation requested	LS45	Not tested
3D93	2	3D93-2	D	3	Hook	No	Evisceration	Summer	Yes	NA	= DUP-1052	NA	NA	NA	Not tested
4A102	2	4A102-2	A	4	Wall	Yes	Chilling and hanging	Fall	No	1/2c	= DUP-19165	LMACI.0148	LMAAI.0442	LS24	Not tested
4A102	1	4A102-1	A	4	Wall	Yes	Chilling and hanging	Fall	No	1/2c	= DUP-19165	LMACI.0148	LMAAI.0442	LS24	Not tested
4A103	1	4A103-1	A	4	Floor	Yes	Cutting and deboning	Fall	No	1/2c	= DUP-19165	LMACI.0148	LMAAI.0442	LS24	Not tested
4A103	2	4A103-2	A	4	Floor	Yes	Cutting and deboning	Fall	No	NA	= DUP-19165	NA	NA	NA	Not tested
4A104	1	4A104-1	A	4	Floor	Yes	Cutting and deboning	Fall	No	1/2c	= DUP-19165	LMACI.0148	LMAAI.0442	LS24	Not tested
4A104	2	4A104-2	A	4	Floor	Yes	Cutting and deboning	Fall	No	NA	= DUP-19165	NA	NA	NA	Not tested
4A105	2	4A105-2	A	4	Floor	Yes	Cutting and deboning	Fall	No	1/2c	= DUP-19165	LMACI.0148	LMAAI.0147	LS12	Not tested
4A105	1	4A105-1	A	4	Floor	Yes	Cutting and deboning	Fall	No	1/2c	= DUP-19165	LMACI.0148	LMAAI.0442	LS24	Not tested
4A106	1	4A106-1	A	4	Floor	Yes	Cutting and deboning	Fall	No	1/2c	= DUP-19165	LMACI.0148	LMAAI.0442	LS24	Not tested
4A106	2	4A106-2	A	4	Floor	Yes	Cutting and deboning	Fall	No	NA	= DUP-19165	NA	NA	NA	Not tested
4A108	1	4A108-1	A	4	Wall	Yes	Cutting and deboning	Fall	No	1/2c	= DUP-19165	LMACI.0148	LMAAI.0707	LS31	bcrABC
4A108	2	4A108-2	A	4	Wall	Yes	Cutting and deboning	Fall	No	NA	= DUP-19165	NA	NA	NA	Not tested
4A114	1	4A114-1	A	4	Fan	No	Cutting and deboning	Fall	No	1/2a	= DUP-18627	LMACI.0004	LMAAI.0013	LS2	Not tested
4A114	2	4A114-2	A	4	Fan	No	Cutting and deboning	Fall	No	NA	= DUP-18627	NA	NA	NA	Not tested
4A140	2	4A140-2	A	4	Conveyor belt bottom	Yes	Cutting and deboning	Fall	Yes	1/2a	= DUP-18627	LMACI.0004	LMAAI.0013	LS2	Not tested
4A140	1	4A140-1	A	4	Conveyor belt bottom	Yes	Cutting and deboning	Fall	Yes	1/2a	= DUP-18627	LMACI.0004	LMAAI.0013	LS2	Not tested
4A151	1	4A151-1	A	4	Saws	No	Cutting and deboning	Fall	Yes	1/2a	= DUP-18627	LMACI.0005	LMAAI.0013	LS3	Not tested
4A151	2	4A151-2	A	4	Saws	No	Cutting and deboning	Fall	Yes	NA	= DUP-18627	NA	NA	NA	Not tested
4A57	1	4A57-2	A	4	Floor	No	Slaughtering and bleeding and dehairing	Fall	No	1/2c	= DUP-19165	LMACI.0148	LMAAI.0442	LS24	Not tested
4A77	1	4A77-1	A	4	Floor	Yes	Evisceration	Fall	No	1/2a	= DUP-18627	LMACI.0005	LMAAI.0013	LS3	Not tested
4A77	2	4A77-2	A	4	Floor	Yes	Evisceration	Fall	No	NA	= DUP-18627	NA	NA	NA	Not tested
4A98	2	4A98-2	A	4	Floor	Yes	Chilling and hanging	Fall	No	1/2c	= DUP-19165	LMACI.0148	LMAAI.0442	LS24	Not tested
4A98	1	4A98-1	A	4	Floor	Yes	Chilling and hanging	Fall	No	1/2c	= DUP-19165	LMACI.0148	LMAAI.0442	LS24	Not tested
4B100	1	4B100-1	B	4	Wall	Yes	Chilling and hanging	Fall	No	4b	= DUP-18611	LMACI.0060	LMAAI.0019	LS55	Not tested
4B100	2	4B100-2	B	4	Wall	Yes	Chilling and hanging	Fall	No	NA	= DUP-18611	NA	NA	NA	Not tested
4B123	2	4B123-2	B	4	Shelves	Yes	Cutting and deboning	Fall	Yes	1/2a	= DUP-16619	LMACI.0545	LMAAI.0024	LS5	Not tested
4B123	1	4B123-1	B	4	Shelves	Yes	Cutting and deboning	Fall	Yes	1/2a	= DUP-16619	LMACI.0545	LMAAI.0024	LS5	Not tested
4B53	1	4B53-1	B	4	Hallway	No	Lairage	Fall	No	1/2a	= DUP-19165	LMACI.0334/0036	LMAAI.0338	LS17	Negative
4B53	2	4B53-2	B	4	Hallway	No	Lairage	Fall	No	NA	= DUP-19165	NA	NA	NA	Not tested
4B99	1	4B99-1	B	4	Floor	Yes	Chilling and hanging	Fall	No	4b	= DUP-18611	LMACI.0060	LMAAI.0019	LS55	Negative
4B99	2	4B99-2	B	4	Floor	Yes	Chilling and hanging	Fall	No	NA	= DUP-18611	NA	NA	NA	Not tested
4C1	1	4C1-1	C	4	Floor	No	Lairage	Winter	No	1/2b	= DUP-20246	LMACI.0330	LMAAI.0333	LS16	Not tested
4C1	2	4C1-2	C	4	Floor	No	Lairage	Winter	No	NA	= DUP-20246	NA	NA	NA	Not tested
4C103	1	4C103-1	C	4	Floor	Yes	Cutting and deboning	Winter	No	1/2b	= DUP-20246	LMACI.0330	LMAAI.0333	LS16	Not tested
4C103	2	4C103-2	C	4	Floor	Yes	Cutting and deboning	Winter	No	NA	= DUP-20246	NA	NA	NA	Not tested
4C105	1	4C105-1	C	4	Floor	Yes	Cutting and deboning	Winter	No	1/2b	= DUP-20246	LMACI.0342	New - Designation requested	LS46	Negative
4C105	2	4C105-2	C	4	Floor	Yes	Cutting and deboning	Winter	No	NA	= DUP-20246	NA	NA	NA	Not tested
4C11	1	4C11-1	C	4	Floor	No	Lairage	Winter	No	1/2b	= DUP-20246	LMACI.0330	LMAAI.0333	LS16	Not tested
4C11	2	4C11-2	C	4	Floor	No	Lairage	Winter	No	NA	= DUP-20246	NA	NA	NA	Not tested
4C13	1	4C13-1	C	4	Floor	No	Lairage	Winter	No	1/2b	= DUP-20246	LMACI.0330	LMAAI.0333	LS16	Not tested
4C13	2	4C13-2	C	4	Floor	No	Lairage	Winter	No	NA	= DUP-20246	NA	NA	NA	Not tested
4C14	1	4C14-1	C	4	Floor	No	Lairage	Winter	No	1/2b	= DUP-20246	LMACI.0055	LMAAI.0773	LS32	Not tested
4C14	2	4C14-2	C	4	Floor	No	Lairage	Winter	No	NA	= DUP-20246	NA	NA	NA	Not tested
4C140	2	4C140-2	C	4	Conveyor belt bottom	Yes	Cutting and deboning	Winter	Yes	1/2b	= DUP-20246	LMACI.0330	LMAAI.0333	LS16	Not tested
4C140	1	4C140-1	C	4	Conveyor belt bottom	Yes	Cutting and deboning	Winter	Yes	1/2b	= DUP-20246	LMACI.0330	LMAAI.0398	LS22	Not tested
4C141	1	4C141-1	C	4	Shelves	Yes	Cutting and deboning	Winter	Yes	1/2b	= DUP-20246	LMACI.0330	LMAAI.0333	LS16	Not tested
4C141	2	4C141-2	C	4	Shelves	Yes	Cutting and deboning	Winter	Yes	NA	= DUP-20246	NA	NA	NA	Not tested
4C15	1	4C15-1	C	4	Floor	No	Lairage	Winter	No	1/2b	= DUP-20246	LMACI.0055	LMAAI.0773	LS32	Not tested
4C15	2	4C15-2	C	4	Floor	No	Lairage	Winter	No	NA	= DUP-20246	NA	NA	NA	Not tested
4C16	1	4C16-1	C	4	Floor	No	Lairage	Winter	No	1/2b	= DUP-20246	LMACI.0330	LMAAI.0333	LS16	Not tested
4C16	2	4C16-2	C	4	Floor	No	Lairage	Winter	No	NA	= DUP-20246	NA	NA	NA	Not tested
4C17	1	4C17-1	C	4	Floor	No	Lairage	Winter	No	1/2b	= DUP-20246	LMACI.0055	LMAAI.0773	LS32	Not tested
4C17	2	4C17-2	C	4	Floor	No	Lairage	Winter	No	NA	= DUP-20246	NA	NA	NA	Not tested
4C18	1	4C18-1	C	4	Floor	No	Lairage	Winter	No	1/2b	= DUP-20246	LMACI.0055	LMAAI.0773	LS32	Not tested
4C18	2	4C18-2	C	4	Floor	No	Lairage	Winter	No	NA	= DUP-20246	NA	NA	NA	Not tested
4C19	1	4C19-1	C	4	Floor	No	Lairage	Winter	No	1/2b	= DUP-20246	LMACI.0055	LMAAI.0773	LS32	Not tested
4C19	2	4C19-2	C	4	Floor	No	Lairage	Winter	No	NA	= DUP-20246	NA	NA	NA	Not tested
4C2	1	4C2-1	C	4	Floor	No	Lairage	Winter	No	1/2b	= DUP-20246	LMACI.0055	LMAAI.0773	LS32	Negative
4C2	2	4C2-2	C	4	Floor	No	Lairage	Winter	No	NA	= DUP-20246	NA	NA	NA	Not tested
4C21	1	4C21-1	C	4	Floor	No	Lairage	Winter	No	1/2b	= DUP-20246	LMACI.0330	LMAAI.0333	LS16	Not tested
4C21	2	4C21-2	C	4	Floor	No	Lairage	Winter	No	NA	= DUP-20246	NA	NA	NA	Not tested
4C23	1	4C23-1	C	4	Floor	No	Lairage	Winter	No	1/2b	= DUP-20246	LMACI.0055	LMAAI.0773	LS32	Not tested
4C23	2	4C23-2	C	4	Floor	No	Lairage	Winter	No	NA	= DUP-20246	NA	NA	NA	Not tested
4C24	1	4C24-1	C	4	Floor	No	Lairage	Winter	No	1/2b	= DUP-20246	LMACI.0356	New - Designation requested	LS46	Not tested
4C24	2	4C24-2	C	4	Floor	No	Lairage	Winter	No	NA	= DUP-20246	NA	NA	NA	Not tested
4C25	1	4C25-1	C	4	Floor	No	Lairage	Winter	No	1/2b	= DUP-20246	LMACI.0330	LMAAI.0333	LS16	Not tested
4C25	2	4C25-2	C	4	Floor	No	Lairage	Winter	No	NA	= DUP-20246	NA	NA	NA	Not tested
4C26	1	4C26-1	C	4	Floor	No	Lairage	Winter	No	1/2b	= DUP-20246	LMACI.0330	LMAAI.0333	LS16	Not tested
4C26	2	4C26-2	C	4	Floor	No	Lairage	Winter	No	NA	= DUP-20246	NA	NA	NA	Not tested
4C27	1	4C27-1	C	4	Floor	No	Lairage	Winter	No	1/2b	= DUP-20246	LMACI.0330	LMAAI.0333	LS16	Not tested
4C27	2	4C27-2	C	4	Floor	No	Lairage	Winter	No	NA	= DUP-20246	NA	NA	NA	Not tested
4C28	1	4C28-1	C	4	Floor	No	Lairage	Winter	No	1/2b	= DUP-20246	LMACI.0330	LMAAI.0333	LS16	Not tested
4C28	2	4C28-2	C	4	Floor	No	Lairage	Winter	No	NA	= DUP-20246	NA	NA	NA	Not tested
4C29	1	4C29-1	C	4	Floor	No	Lairage	Winter	No	1/2b	= DUP-20246	LMACI.0055	LMAAI.0773	LS32	Not tested
4C29	2	4C29-2	C	4	Floor	No	Lairage	Winter	No	NA	= DUP-20246	NA	NA	NA	Not tested
4C30	1	4C30-1	C	4	Floor	No	Lairage	Winter	No	1/2b	= DUP-20246	LMACI.0055	LMAAI.0773	LS32	Not tested
4C30	2	4C30-2	C	4	Floor	No	Lairage	Winter	No	NA	= DUP-20246	NA	NA	NA	Not tested
4C32	1	4C32-1	C	4	Floor	No	Lairage	Winter	No	1/2b	= DUP-20246	LMACI.0055	LMAAI.0773	LS32	Not tested
4C32	2	4C32-2	C	4	Floor	No	Lairage	Winter	No	NA	= DUP-20246	NA	NA	NA	Not tested
4C34	1	4C34-1	C	4	Floor	No	Lairage	Winter	No	1/2b	= DUP-20246	New - Designation requested	New - Designation requested	LS50	Not tested
4C34	2	4C34-2	C	4	Floor	No	Lairage	Winter	No	NA	= DUP-20246	NA	NA	NA	Not tested
4C35	1	4C35-1	C	4	Floor	No	Lairage	Winter	No	1/2b	= DUP-20246	LMACI.0330	LMAAI.0333	LS16	Not tested
4C35	2	4C35-2	C	4	Floor	No	Lairage	Winter	No	NA	= DUP-20246	NA	NA	NA	Not tested
4C36	1	4C36-1	C	4	Floor	No	Lairage	Winter	No	1/2b	= DUP-20246	LMACI.0330	LMAAI.0333	LS16	Not tested
4C36	2	4C36-2	C	4	Floor	No	Lairage	Winter	No	1/2b	= DUP-20246	LMACI.0330	LMAAI.0398	LS22	Negative
4C50	1	4C50-1	C	4	Floor	No	Lairage	Winter	No	1/2b	= DUP-20246	LMACI.0330	LMAAI.0333	LS16	Not tested
4C50	2	4C50-2	C	4	Floor	No	Lairage	Winter	No	NA	= DUP-20246	NA	NA	NA	Not tested
4C51	1	4C51-1	C	4	Floor	No	Lairage	Winter	No	1/2b	= DUP-20246	LMACI.0330	LMAAI.0333	LS16	Not tested
4C51	2	4C51-2	C	4	Floor	No	Lairage	Winter	No	NA	= DUP-20246	NA	NA	NA	Not tested
4C54	1	4C54-1	C	4	Floor	No	Slaughtering and bleeding and dehairing	Winter	No	1/2b	= DUP-20246	LMACI.0330	LMAAI.0333	LS16	Not tested
4C54	2	4C54-2	C	4	Floor	No	Slaughtering and bleeding and dehairing	Winter	No	NA	= DUP-20246	NA	NA	NA	Not tested
4C59	1	4C59-1	C	4	Floor	No	Slaughtering and bleeding and dehairing	Winter	No	1/2b	= DUP-20246	LMACI.0330	LMAAI.0333	LS16	Not tested
4C59	2	4C59-2	C	4	Floor	No	Slaughtering and bleeding and dehairing	Winter	No	NA	= DUP-20246	NA	NA	NA	Not tested
4C7	1	4C7-1	C	4	Floor	No	Lairage	Winter	No	1/2b	= DUP-20246	LMACI.0055	LMAAI.0773	LS32	Not tested
4C7	2	4C7-2	C	4	Floor	No	Lairage	Winter	No	NA	= DUP-20246	NA	NA	NA	Not tested
4C72	1	4C72-1	C	4	Floor	Yes	Evisceration	Winter	No	1/2b	= DUP-20246	LMACI.0330	LMAAI.0333	LS16	Not tested
4C72	2	4C72-2	C	4	Floor	Yes	Evisceration	Winter	No	NA	= DUP-20246	NA	NA	NA	Not tested
4C76	1	4C76-1	C	4	Floor degreasing area	Yes	Evisceration	Winter	No	1/2b	= DUP-20246	LMACI.0330	LMAAI.0333	LS16	Not tested
4C76	2	4C76-2	C	4	Floor degreasing area	Yes	Evisceration	Winter	No	NA	= DUP-20246	NA	NA	NA	Not tested
4C77	1	4C77-1	C	4	Floor	Yes	Evisceration	Winter	No	1/2b	= DUP-20246	LMACI.0330	LMAAI.0333	LS16	Not tested
4C77	2	4C77-2	C	4	Floor	Yes	Evisceration	Winter	No	NA	= DUP-20246	NA	NA	NA	Not tested
4C9	1	4C9-1	C	4	Floor	No	Lairage	Winter	No	1/2b	= DUP-20246	LMACI.0330	LMAAI.0333	LS16	Not tested
4C9	2	4C9-2	C	4	Floor	No	Lairage	Winter	No	NA	= DUP-20246	NA	NA	NA	Not tested
4D130	1	4D130-1	D	4	Conveyor machine	No	Cutting and deboning	Winter	Yes	1/2b	= DUP-1052	LMACI.0224	New - Designation requested	LS45	Not tested
4D130	2	4D130-2	D	4	Conveyor machine	No	Cutting and deboning	Winter	Yes	NA	= DUP-1052	NA	NA	NA	Not tested
4D131	1	4D131-1	D	4	Conveyor belt top	Yes	Cutting and deboning	Winter	Yes	1/2b	= DUP-1052	LMACI.0224	New - Designation requested	LS45	Not tested
4D131	2	4D131-2	D	4	Conveyor belt top	Yes	Cutting and deboning	Winter	Yes	NA	= DUP-1052	NA	NA	NA	Not tested
4D16	1	4D16-1	D	4	Floor	No	Lairage	Winter	No	1/2a	= DUP-16619	New - Designation requested	New - Designation requested	LS49	Not tested
4D16	2	4D16-2	D	4	Floor	No	Lairage	Winter	No	NA	= DUP-16619	NA	NA	NA	Not tested
4D23	1	4D23-1	D	4	Floor	No	Lairage	Winter	No	1/2b	= DUP-16619	New - Designation requested	New - Designation requested	LS49	Not tested
4D23	2	4D23-2	D	4	Floor	No	Lairage	Winter	No	NA	= DUP-16619	NA	NA	NA	Not tested
4D73	1	4D73-1	D	4	Floor	Yes	Evisceration	Winter	No	1/2a	= DUP-19169	LMACI.0015	LMAAI.0024	LS4	bcrABC
4D73	2	4D73-2	D	4	Floor	Yes	Evisceration	Winter	No	NA	= DUP-19169	NA	NA	NA	Not tested
4D78	1	4D78-1	D	4	Wall	Yes	Evisceration	Winter	No	3a	= DUP-16619	LMACI.0015	LMAAI.0069	LS9	bcrABC
4D78	2	4D78-2	D	4	Wall	Yes	Evisceration	Winter	No	NA	= DUP-16619	NA	NA	NA	Not tested
Any NA means that the isolates were not characterised by serotyping or PFGE
